# Supplementary material for: Bioengineering of Hair Follicle-like Structure for Validation of Hair Growth Promoting Compounds
Source: Bioengineering (Basel). 2022 Nov 3;9(11):645. doi: 10.3390/bioengineering9110645 (PMC9687544; doi:10.3390/bioengineering9110645)
Supplement: Supplementary file 1 [file bioengineering-09-00645-s001.zip]

Archive with 3 entries (3 files):
- Primary DPc 3K with ORSc 3K.mp4
- Supplementary vidio description.txt
- SV40T hTERT DPc 1K with ORSc 3K.mp4
