# Supplementary material for: Bioengineering of Hair Follicle-like Structure for Validation of Hair Growth Promoting Compounds
Source: Bioengineering (Basel). 2022 Nov 3;9(11):645. doi: 10.3390/bioengineering9110645 (PMC9687544; doi:10.3390/bioengineering9110645)
Supplement: Supplementary file 1 [file bioengineering-09-00645-s001.zip › Supplementary vidio description.txt]

Comparison of hair follicle like structure formation according to spheroid cell type; 3,000 cells of Primary DPc and 1,000 cells of SV40T-hTERT DPc were initially aggregated and co-cultured with 3,000 cells of hair keratinocyte outer root sheath (ORSc). 
